# Supplementary material for: AAV5-miHTT gene therapy demonstrates suppression of mutant huntingtin aggregation and neuronal dysfunction in a rat model of Huntington’s disease
Source: Gene Ther. 2017 Sep 14;24(10):630–9. doi: 10.1038/gt.2017.71 (PMC5658675; doi:10.1038/gt.2017.71)
Supplement: Supplementary Information [file gt201771x1.xlsx]

## Sheet: Sheet1
			GAPDH	human HTT
		Treatment	CT mean	CT mean
		Neg. Control 1 rat striatum	30.4723	37.1584
		Neg. Control 2 rat striatum	30.5221	39.1403
		LV-mtHTT-50T + Saline	30.403	30.7807
		LV-mtHTT-50T + Saline	30.4615	30.5049
		LV-mtHTT-50T + Saline	30.1548	29.962
		LV-mtHTT-50T + AAV5-miHTT-451	29.6922	30.6738
		LV-mtHTT-50T + AAV5-miHTT-451	23.3451	26.3327
		LV-mtHTT-50T + AAV5-miHTT-451	30.3461	31.5244
		LV-mtHTT-50T + AAV5-miSNP50T-451	23.0185	25.7612
		LV-mtHTT-50T + AAV5-miSNP50T-451	23.0682	25.3476
		LV-mtHTT-50C + AAV5-miSNP50T-451	22.972	24.8743
		LV-mtHTT-50C + AAV5-miSNP50T-451	23.0778	24.445
	Blank	Plate 1	Undetermined
		Plate 2	Undetermined
